# Supplementary material for: Immunostimulatory Activity of a Mixture of Platycodon grandiflorum, Pyrus serotine, Chaenomeles sinensis, and Raphanus sativus in RAW264.7 Macrophages
Source: Int J Mol Sci. 2024 Oct 3;25(19):10660. doi: 10.3390/ijms251910660 (PMC11476558; doi:10.3390/ijms251910660)
Supplement: Supplementary file 1 [file ijms-25-10660-s001.zip]

Archive with 1 entries (1 files):
- ijms-3074520-supplementary.pdf
